# Supplementary material for: Boosting Performance of Inverted Perovskite Solar Cells by Diluting Hole Transport Layer
Source: Nanomaterials (Basel). 2022 Nov 9;12(22):3941. doi: 10.3390/nano12223941 (PMC9699375; doi:10.3390/nano12223941)
Supplement: Supplementary file 1 [file nanomaterials-12-03941-s001.zip]

Archive with 1 entries (1 files):
- nanomaterials-2008124-supplementary.pdf
